# Supplementary material for: Using clinical variables and drug prescription data to control for confounding in outcome comparisons between hospitals
Source: BMC Health Serv Res. 2014 Oct 23;14:495. doi: 10.1186/s12913-014-0495-3 (PMC4209232; doi:10.1186/s12913-014-0495-3)
Supplement: Additional file 1: — Distribution of demographic characteristics, chronic conditions, clinical variables and drug consumption by type of hospitals - AMI cohort. [file 12913_2014_495_MOESM1_ESM.xls]

## Sheet: Appendix A
Additional file 1. Distribution of demographic characteristics, chronic conditions, clinical variables and drug consumption by type of hospitals - AMI cohort
Risk factor	Type of hospitals
	Public hospital corporations		Teaching hospitals		Private hospitals
	(No. 5968)		(No. 893)		(No. 752)
	n	%	n	%	n	%
Demographic characteristics
Age (mean, SD)	70.4 *	13.5 *	65.9 *	13.1 *	72.6 *	13.2 *
Gender (female)	2144	35.9249	247	27.6596	299	39.7606
Previous conditions (from HIS)
Cancer	348	5.8311	53	5.93505	36	4.78723
Diabetes	637	10.6736	90	10.0784	102	13.5638
Lipid metabolism disorders	246	4.12198	59	6.60694	39	5.18617
Obesity	51	0.854558	13	1.45577	10	1.32979
Blood disorders	270	4.52413	30	3.35946	38	5.05319
Rheumatic heart disease	51	0.854558	6	0.671892	10	1.32979
Hypertension	1093	18.3143	145	16.2374	144	19.1489
Previous myocardial infarction	896	15.0134	131	14.6697	110	14.6277
Other forms of ischemic heart diseases	770	12.9021	107	11.9821	121	16.0904
Acute endocarditis and myocarditis	2	0.0335121	0	0	0	0
Cardiomyopathy	76	1.27346	8	0.895857	11	1.46277
Conduction disorders and arrhythmias	477	7.99263	53	5.93505	62	8.24468
Heart failure	440	7.37265	44	4.92721	70	9.30851
Ill-defined descriptions or complications of heart disease	110	1.84316	14	1.56775	13	1.72872
Other heart conditions	84	1.40751	9	1.00784	10	1.32979
Cerebrovascular disease	397	6.65214	46	5.15118	69	9.17553
Vascular disease	222	3.71984	38	4.25532	44	5.85106
Chronic obstructive pulmonary disease (COPD)	347	5.81434	34	3.80739	42	5.58511
Chronic diseases (liver, pancreas, intestine)	66	1.1059	7	0.783875	12	1.59574
Chronic renal disease	327	5.47922	45	5.03919	47	6.25
Previous coronary artery bypass graft	227	3.80362	47	5.26316	36	4.78723
Previous coronary angioplasty	635	10.6401	139	15.5655	80	10.6383
Cerebral revascularization procedures	31	0.519437	5	0.55991	6	0.797872
Other cardiac operations	39	0.653485	5	0.55991	3	0.398936
Other vascular operations	142	2.37936	23	2.57559	17	2.26064
Clinical data (from New Information System)
Systolic blood pressure
≤ 100 mmHg	5157	86.4109	741	82.9787	694	92.2872
> 100 mmHg	587	9.83579	128	14.3337	50	6.64894
missing	224	3.75335	24	2.68757	8	1.06383
Drug consumptiona
Anticoagulants	399	6.68566	50	5.5991	44	5.85106
Antiplatelet agents	1924	32.2386	257	28.7794	266	35.3723
Cardiac therapy drugs	1329	22.2688	183	20.4927	174	23.1383
Antihypertensives	273	4.5744	55	6.15901	31	4.12234
Diuretics	1252	20.9786	150	16.7973	175	23.2713
Beta blocking agents	1210	20.2748	178	19.9328	166	22.0745
Calcium channel blockers	1224	20.5094	178	19.9328	168	22.3404
ACE inhibitors	1555	26.0556	232	25.9798	190	25.266
Angiotensin II antagonists	1445	24.2125	192	21.5006	186	24.734
Statins	1473	24.6816	228	25.5319	184	24.4681
Other lipid modifying agents	439	7.3559	71	7.95073	47	6.25
Antidiabetic drugs	1263	21.1629	170	19.037	181	24.0691
* Mean and standard deviation
a Treatment was defined as at least 1 prescription in the 3 months preceding the AMI admission.
